# Supplementary material for: Application of Neuromuscular Blockers in Patients with ARDS in ICU: A Retrospective Study Based on the MIMIC-III Database
Source: J Clin Med. 2023 Feb 27;12(5):1878. doi: 10.3390/jcm12051878 (PMC10003530; doi:10.3390/jcm12051878)
Supplement: Supplementary file 1 [file jcm-12-01878-s001.zip]

Archive with 1 entries (1 files):
- jcm-2134366-supplementary.pdf
